# Supplementary material for: The emergence of superficial dermatophytosis due to Trichophyton indotineae and Trichophyton mentagrophytes genotypes VII and II* in New York: a need for comprehensive testing approaches
Source: J Clin Microbiol. 2026 Apr 10;64(5):e00156-26. doi: 10.1128/jcm.00156-26 (PMC13170464; doi:10.1128/jcm.00156-26)
Supplement: Tables S1 to S4 — Details of WGS and pipeline verification data. [file jcm.00156-26-s0009.xlsx]

## Sheet: Supplementary Table I
Ti Assembly characteristics
GenBank Accession	# of contigs	N50 (bp)	Total sequence length (bp)	Depth of coverage (X)	GC content (%)
USA/NY-WCPHL-TIN-028778/2022	321	227314	22136562	56.1956	0.486806
USA/NY-WCPHL-TIN-047185/2022	188	552708	22130599	80.696	0.487014
USA/NY-WCPHL-TIN-010248/2023	209	516217	22114581	82.3193	0.487192
USA/NY-WCPHL-TIN-013003/2023	320	415345	22121700	116.929	0.486987
USA/NY-WCPHL-TIN-014001/2023	286	474889	22127390	116.698	0.487032
USA/NY-WCPHL-TIN-018055/2023	299	348164	22133537	89.8966	0.487004
USA/NY-WCPHL-TIN-022261/2023	259	315243	22126041	79.13	0.487053
USA/NY-WCPHL-TIN-023078/2023	294	284705	22136995	70.2115	0.48687
USA/NY-WCPHL-TIN-023079/2023	459	322693	22244357	75.6081	0.485964
USA/NY-WCPHL-TIN-026428/2023	319	267727	22125541	48.8188	0.486755
USA/NY-WCPHL-TIN-026634/2023	352	273368	22127081	72.9667	0.486726
USA/NY-WCPHL-TIN-028030/2023	248	296679	22152900	80.6433	0.486804
USA/NY-WCPHL-TIN-030642/2023	492	211149	22147405	257.579	0.487201
USA/NY-WCPHL-TIN-030662/2023	314	353766	22128159	88.9598	0.486728
USA/NY-WCPHL-TIN-033816/2023	346	606833	22150620	95.0755	0.48707
USA/NY-WCPHL-TIN-035806/2023	180	694400	22109542	110.745	0.486948
USA/NY-WCPHL-TIN-038292/2023	130	885367	22141904	119.711	0.486932
USA/NY-WCPHL-TIN-038293/2023	279	524575	22115064	102.726	0.487133
USA/NY-WCPHL-TIN-045147/2023	210	678781	22123695	129.15	0.486967
USA/NY-WCPHL-TIN-045148/2023	195	740783	22128411	127.412	0.487024
USA/NY-WCPHL-TIN-046093/2023	200	775272	22123450	104.472	0.487014
USA/NY-WCPHL-TIN-046094/2023	352	408451	22116547	116.188	0.48716
USA/NY-WCPHL-TIN-046207/2023	229	768056	22114850	91.1026	0.487185
USA/NY-WCPHL-TIN-047466/2023	155	743082	22131089	88.122	0.486956
USA/NY-WCPHL-TIN-050319/2023	187	606884	22126635	94.9612	0.487169
USA/NY-WCPHL-TIN-051998/2023	218	610481	22115647	96.7217	0.487171
USA/NY-WCPHL-TIN-053933/2023	197	611266	22128407	145.992	0.486993
USA/NY-WCPHL-TIN-056345/2023	219	684725	22117717	91.4278	0.487162
USA/NY-WCPHL-TIN-056793/2023	266	566838	22121002	106.38	0.487076
USA/NY-WCPHL-TIN-059363/2023	208	509819	22090633	71.6834	0.487265
USA/NY-WCPHL-TIN-060058/2023	202	637481	22114227	95.1024	0.487176
USA/NY-WCPHL-TIN-060421/2023	211	551093	22142089	109.284	0.486945
USA/NY-WCPHL-TIN-060439/2023	217	611217	22107665	120.419	0.487105
USA/NY-WCPHL-TIN-061522/2023	198	722525	22124910	131.206	0.487039
USA/NY-WCPHL-TIN-061850/2023	254	741540	22193837	106.642	0.48688
USA/NY-WCPHL-TIN-069856/2023	246	390824	22138236	88.8984	0.486869
USA/NY-WCPHL-TIN-073376/2023	247	391443	22140545	88.4358	0.486813
USA/NY-WCPHL-TIN-002781/2024	317	302476	22128213	88.9628	0.487023
USA/NY-WCPHL-TIN-007781/2024	273	323175	22145472	80.2395	0.486851
USA/NY-WCPHL-TIN-007785/2024	279	282827	22134365	83.3018	0.486964
USA/NY-WCPHL-TIN-013243/2024	274	277222	22122206	88.0504	0.486928
USA/NY-WCPHL-TIN-013326/2024	257	275296	22151233	94.2802	0.486683
USA/NY-WCPHL-TIN-013805/2024	306	276825	22126595	70.2675	0.486982
USA/NY-WCPHL-TIN-016940/2024	324	273117	22102980	59.0213	0.486927
USA/NY-WCPHL-TIN-018108/2024	244	275468	22152282	96.7738	0.486857
USA/NY-WCPHL-TIN-020951/2024	249	371119	22146694	72.6736	0.486751
USA/NY-WCPHL-TIN-026891/2024	303	299788	22130843	92.5772	0.486869
USA/NY-WCPHL-TIN-027973/2024	274	295394	22132083	79.1231	0.486889
USA/NY-WCPHL-TIN-030091/2024	246	287174	22143298	69.0307	0.486674
USA/NY-WCPHL-TIN-031746/2024	409	139506	22107510	43.7748	0.48672
USA/NY-WCPHL-TIN-034322/2024	319	315501	22128807	72.3685	0.486942
USA/NY-WCPHL-TIN-035036/2024	259	347644	22132408	72.7304	0.486814
USA/NY-WCPHL-TIN-047612/2024	341	272096	22136136	60.009	0.486782
USA/NY-WCPHL-TIN-049670/2024	234	349352	22135663	79.1284	0.486849
USA/NY-WCPHL-TIN-052568/2024	335	247682	22124806	67.9479	0.486767
USA/NY-WCPHL-TIN-056909/2024	293	282284	22152602	83.081	0.486835
USA/NY-WCPHL-TIN-062699/2024	266	377559	22134570	83.7171	0.486904
USA/NY-WCPHL-TIN-066015/2024	286	312263	22141720	95.5061	0.486725
Average	268.862	439750	2.21324e+07	92.7772	0.48693
Min	130	139506	22090633	43.7748	0.485964
Max	492	885367	22244357	257.579	0.487265

## Sheet: Supplementary Table 2
TmVII Assembly characteristics
GenBank Accession	# of contigs	N50 (bp)	Total sequence length (bp)	Depth of coverage (X)	GC content (%)
USA/NY-WCPHL-TME-038245/2023	504	352595	22567866	137.379	0.483431
USA/NY-WCPHL-TME-047850/2023	526	314948	22536372	117.523	0.483601
USA/NY-WCPHL-TME-053934/2023	495	347374	22546655	118.618	0.48336
USA/NY-WCPHL-TME-055363/2023	522	477923	22587389	181.648	0.483081
USA/NY-WCPHL-TME-057161/2023	444	350502	22560308	158.42	0.483326
USA/NY-WCPHL-TME-069858/2023	729	427133	22759723	262.732	0.481541
USA/NY-WCPHL-TME-073380/2023	529	371931	22595981	104.162	0.482979
USA/NY-WCPHL-TME-000337/2024	562	338764	22609161	122.421	0.482836
USA/NY-WCPHL-TME-000338/2024	590	338873	22626036	107.275	0.482635
USA/NY-WCPHL-TME-005810/2024	456	364803	22629679	95.1472	0.483299
USA/NY-WCPHL-TME-007782/2024	556	348444	22577966	92.6203	0.483219
USA/NY-WCPHL-TME-009831/2024	677	350513	22684908	146.058	0.482091
USA/NY-WCPHL-TME-014723/2024	692	337879	22655278	114.153	0.482522
USA/NY-WCPHL-TME-020626/2024	565	194251	22514421	66.7267	0.483396
USA/NY-WCPHL-TME-020952/2024	526	190037	22506941	70.1936	0.483451
USA/NY-WCPHL-TME-020957/2024	452	374069	22551244	102.782	0.483303
USA/NY-WCPHL-TME-020958/2024	596	338792	22659218	106.591	0.482453
USA/NY-WCPHL-TME-020959/2024	668	357668	22638243	106.77	0.482616
USA/NY-WCPHL-TME-027971/2024	668	280140	22619541	87.7455	0.482819
USA/NY-WCPHL-TME-029300/2024	718	316621	22637901	136.158	0.482557
USA/NY-WCPHL-TME-030084/2024	663	301401	22664390	126.593	0.482398
USA/NY-WCPHL-TME-030092/2024	599	191068	22531799	72.196	0.483213
USA/NY-WCPHL-TME-030779/2024	615	317476	22635952	91.1086	0.482583
USA/NY-WCPHL-TME-030979/2024	671	347321	22675796	108.425	0.48213
USA/NY-WCPHL-TME-035828/2024	507	228535	22495919	64.7223	0.483551
USA/NY-WCPHL-TME-035845/2024	389	347398	22503116	74.1019	0.483725
USA/NY-WCPHL-TME-037005/2024	658	306603	22595410	116.718	0.483048
USA/NY-WCPHL-TME-038505/2024	563	220215	22583661	78.6406	0.482942
USA/NY-WCPHL-TME-039211/2024	639	309359	22611800	124.979	0.482949
USA/NY-WCPHL-TME-041868/2024	450	350532	22521830	77.3205	0.483556
USA/NY-WCPHL-TME-046730/2024	425	350479	22538042	83.916	0.483504
USA/NY-WCPHL-TME-056525/2024	536	203970	22525295	75.7962	0.483401
USA/NY-WCPHL-TME-056907/2024	363	373318	22502658	75.9591	0.483743
USA/NY-WCPHL-TME-058529/2024	384	365215	22498887	74.1349	0.483657
USA/NY-WCPHL-TME-066005/2024	412	340157	22516994	83.4331	0.483516
USA/NY-WCPHL-TME-066101/2024	462	322094	22561698	93.0138	0.483233
USA/NY-WCPHL-TME-066671/2024	548	215759	22510144	73.1265	0.483711
USA/NY-WCPHL-TME-000279/2025	486	333090	22497532	66.359	0.483613
USA/NY-WCPHL-TME-000282/2025	538	204317	22516679	76.5815	0.48341
USA/NY-WCPHL-TME-000307/2025	490	219921	22499756	64.2452	0.483564
Average	546.825	315537	2.25763e+07	103.412	0.483099
Min	363	190037	22495919	64.2452	0.481541
Max	729	477923	22759723	262.732	0.483743

## Sheet: Supplementary Table 3
TmII* Assembly characteristics
GenBank Accession	# of contigs	N50 (bp)	Total sequence length (bp)	Depth of coverage (X)	GC content (%)
USA/NY-WCPHL-TME-013216/2023	621	706486	22672125	77.4607	0.482037
USA/NY-WCPHL-TME-047289/2023	609	764477	22679654	82.6241	0.481819
USA/NY-WCPHL-TME-057160/2023	547	840637	22616414	67.0593	0.482287
USA/NY-WCPHL-TME-003145/2024	646	737791	22679236	80.9081	0.481745
USA/NY-WCPHL-TME-019398/2024	559	1126395	22653802	76.677	0.482174
USA/NY-WCPHL-TME-030981/2024	571	570372	22618485	55.7292	0.482081
USA/NY-WCPHL-TME-035042/2024	585	717710	22652390	82.8796	0.482105
USA/NY-WCPHL-TME-051076/2024	508	792799	22588389	58.2933	0.482424
USA/NY-WCPHL-TME-058551/2024	539	901529	22682676	76.2662	0.482623
USA/NY-WCPHL-TME-060290/2024	596	601663	22591876	62.8964	0.482696
USA/NY-WCPHL-TME-061249/2024	602	715959	22593948	64.6295	0.482521
USA/NY-WCPHL-TME-067357/2024	547	597565	22618109	71.0431	0.482169
USA/NY-WCPHL-TME-071631/2024	511	836527	22569376	66.2923	0.482803
USA/NY-WCPHL-TME-078641/2024	549	737937	22613360	63.9483	0.482318
Average	570.714	760560	2.26307e+07	70.4791	0.482272
Min	508	570372	22569376	55.7292	0.481745
Max	646	1126395	22682676	82.8796	0.482803

## Sheet: Supplementary Table 4
Genotyping NCBI Assemblies
GenBank Info				Manual Genotyping	Genotyping Pipeline
ID Given in NCBI	Strain	GenBank Accession	WGS Accession	Genotype	Predicted_Genotype	Confidence	Percent Identity	ITS Sequence
Trichophyton mentagrophytes	ATCC 18748	GCA_045862495.1	BPUJ01	Trichophyton mentagrophytes VII	Trichophyton mentagrophytes VII	1	1	ACGCGCAGGCCGGAGGCTGGCCGCCCACGATAGGGCCAAACGTCCGTCAGGGGTGAGCAGATGTGCGCCGGCCGTACCGTCCCATTCTTGTCTACCTTATTCGGTTGCCTCGGCGGGCCGCGCTCTCTCAGGAGAGCCGTTCGGCGAGCCTCTCTTTAGTGGCTCAACGCTGGACCGCGCCCGCCGGAGGACAGACGCAAAAAAATTCTTTCAGAAGAGCTGTCAGTCTGAGCGTTAGCAAGCAAAAATCAGTTAAAACTTTCAACAACGGATCTCTTGGTTCCGGCATCGATGAAGAACGCAGCGAAATGCGATAAGTAATGTGAATTGCAGAATTCCGTGAATCATCGAATCTTTGAACGCACATTGCGCCCCCTGGCATTCCGGGGGGCATGCCTG…
Trichophyton mentagrophytes	BE1	GCA_046867275.1	JBKYLU01	sequence short, no match	Insufficient sequence for genotyping	NA	NA	TCCGGCATCGATGAAGAACGCAGCGAAATGCGATAAGTAATGTGAATTGCAGAATTCCGTGAATCATCGAATCTTTGAACGCACATTGCGCCCCCTAGTATTCCGGGGGGCATGCCTATTCGAGCGTTATTTCAGCCCCTCAAGCCCGGCTTATGTAGTTAATGGACGACCGTCCGGCGCCTCCTTCTCTAGGGGTACGGGACGCGCCCGAAAAGTAGTAGCCAGGCCATAATTCTGGCTTCCTAGGCGAATAGGTAATAAACTAGTACCTCTAGGACTAGCCGCCCTAGCC
Trichophyton mentagrophytes	BE13	GCA_046865585.1	JBKYLI01	Trichophyton mentagrophytes III*	Trichophyton mentagrophytes III*	0.997	1	ACGCGCAGGCCGGAGGCTGGCCCCCCACGATAGGGCCAAACGTCCGTCAGGGGTGAGCAGATGTGCGCCGGCCGTACCGCCCCATTCTTGTCTACCTTACTCGGTTGCCTCGGCGGGCCGCGCTCTCCCAGGAGAGCCGTTCGGCGAGCCTCTCTTTAGTGGCTAAACGCTGGACCGCGCCCGCCGGAGGACAGACGCAAAAAAATTCTTTCAGAAGAGCTGTCAGTCTGAGCGTTAGCAAGCAAAAATCAGTTAAAACTTTCAACAACGGATCTCTTGGTTCCGGCATCGATGAAGAACGCAGCGAAATGCGATAAGTAATGTGAATTGCAGAATTCCGTGAATCATCGAATCTTTGAACGCACATTGCGCCCCCTGGCATTCCGGGGGGCATGCCTG…
Trichophyton mentagrophytes	BE3	GCA_046867115.1	JBKYLS01	sequence short, no match	Insufficient sequence for genotyping	NA	NA	TTAGAGGAAGTAAAAGTCGTAACAAGGTTTCCGTAGGTGAACCTGCGGAAGGATCATTAACGCGCAGGCCGGAGGCTGGCCCCCCACGATAGGGCCAAACGTCCGTCAGGGGTGAGCAGATGTGCGCCGGCCGTACCGCCCCATTCTTGTCTACCTTACTCGGTTGCCTCGGCGGCAGCGAAATGCGATAAGTAATGTGAATTGCAGAATTCCGTGAATCATCGAATCTTTGAACGCACATTGCGCCCCCTGGCATTCCGGGGGGCATGCCTGTTCGAGCGTCATTTCAGCCCCTCAAGCCCGGCTTGTGTGATGGACGACCGTCCGGCGCCCCCGTCTTTGGGGGTGCGGGACGCGCCCGAAAAGCAGTGGCCAGGCCGCGATTCCGGCTTCCTAGGC…
Trichophyton mentagrophytes	BE5	GCA_046867055.1	JBKYLQ01	Trichophyton mentagrophytes III*	Trichophyton mentagrophytes III*	0.997	1	ACGCGCAGGCCGGAGGCTGGCCCCCCACGATAGGGCCAAACGTCCGTCAGGGGTGAGCAGATGTGCGCCGGCCGTACCGCCCCATTCTTGTCTACCTTACTCGGTTGCCTCGGCGGGCCGCGCTCTCCCAGGAGAGCCGTTCGGCGAGCCTCTCTTTAGTGGCTAAACGCTGGACCGCGCCCGCCGGAGGACAGACGCAAAAAAATTCTTTCAGAAGAGCTGTCAGTCTGAGCGTTAGCAAGCAAAAATCAGTTAAAACTTTCAACAACGGATCTCTTGGTTCCGGCATCGATGAAGAACGCAGCGAAATGCGATAAGTAATGTGAATTGCAGAATTCCGTGAATCATCGAATCTTTGAACGCACATTGCGCCCCCTGGCATTCCGGGGGGCATGCCTG…
Trichophyton mentagrophytes	CBS 124404	GCA_051944135.1	JBOISZ01	Trichophyton mentagrophytes III*	Trichophyton mentagrophytes III*	0.997	1	ACGCGCAGGCCGGAGGCTGGCCCCCCACGATAGGGCCAAACGTCCGTCAGGGGTGAGCAGATGTGCGCCGGCCGTACCGCCCCATTCTTGTCTACCTTACTCGGTTGCCTCGGCGGGCCGCGCTCTCCCAGGAGAGCCGTTCGGCGAGCCTCTCTTTAGTGGCTAAACGCTGGACCGCGCCCGCCGGAGGACAGACGCAAAAAAATTCTTTCAGAAGAGCTGTCAGTCTGAGCGTTAGCAAGCAAAAATCAGTTAAAACTTTCAACAACGGATCTCTTGGTTCCGGCATCGATGAAGAACGCAGCGAAATGCGATAAGTAATGTGAATTGCAGAATTCCGTGAATCATCGAATCTTTGAACGCACATTGCGCCCCCTGGCATTCCGGGGGGCATGCCTG…
Trichophyton mentagrophytes	CBS 435.73	GCA_051944165.1	JBOITA01	Trichophyton mentagrophytes II*	Trichophyton mentagrophytes II*	0.9769	1	ACGCGCAGGCCGGAGGCTGGCCCCCCACGATAGGGCCAAACGTCCGTCAGGGGTGAGCAGATGTGCGCCGGCCGTACCGCCCCATTCTTGTCTACATTACTCGGTTGCCTCGGCGGGCCGCGCTCTCCCAGGAGAGCCGTTCGGCGAGCCTCTCTTTAGTGGCTAAACGCTGGACCGCGCCCGCCGGAGGACAGACGCAAAAAAATTCTTTCAGAAGAGCTGTCAGTCTGAGCGTTAGCAAGCAAAAATCAGTTAAAACTTTCAACAACGGATCTCTTGGTTCCGGCATCGATGAAGAACGCAGCGAAATGCGATAAGTAATGTGAATTGCAGAATTCCGTGAATCATCGAATCTTTGAACGCACATTGCGCCCCCTGGCATTCCGGGGGGCATGCCTG…
Trichophyton mentagrophytes	D15P127	GCA_003664465.1	QQSR01	Trichophyton mentagrophytes III*	Trichophyton mentagrophytes III*	0.997	1	ACGCGCAGGCCGGAGGCTGGCCCCCCACGATAGGGCCAAACGTCCGTCAGGGGTGAGCAGATGTGCGCCGGCCGTACCGCCCCATTCTTGTCTACCTTACTCGGTTGCCTCGGCGGGCCGCGCTCTCCCAGGAGAGCCGTTCGGCGAGCCTCTCTTTAGTGGCTAAACGCTGGACCGCGCCCGCCGGAGGACAGACGCAAAAAAATTCTTTCAGAAGAGCTGTCAGTCTGAGCGTTAGCAAGCAAAAATCAGTTAAAACTTTCAACAACGGATCTCTTGGTTCCGGCATCGATGAAGAACGCAGCGAAATGCGATAAGTAATGTGAATTGCAGAATTCCGTGAATCATCGAATCTTTGAACGCACATTGCGCCCCCTGGCATTCCGGGGGGCATGCCTG…
Trichophyton mentagrophytes	D15P135	GCA_003664455.1	QQSQ01	Trichophyton indotineae	Trichophyton indotineae	1	1	ACGCGCAGGCCGGAGGCTGGCCCCCCACGATAGGGCCAAACGTCCGTCAGGGGTGAGCAGATGTGCGCCGGCCGTACCGCCCCATTCTTGTCTACCTTACTCGGTTGCCTCGGCGGGCCGCGCTCTTCCAGGAGAGCCGTTCGGCGAGCCTCTCTTTAGTGGCTAAACGCTGGACCGCGCCCGCCGGAGGACAGACGCAAAAAAATTCTTTCAGAAGAGCTGTCAGTCTGAGCGTTAGCAAGCAAAAATCAGTTAAAACTTTCAACAACGGATCTCTTGGTTCCGGCATCGATGAAGAACGCAGCGAAATGCGATAAGTAATGTGAATTGCAGAATTCCGTGAATCATCGAATCTTTGAACGCACATTGCGCCCCCTGGCATTCCGGGGGGCATGCCTG…
Trichophyton mentagrophytes	D15P152	GCA_003664425.1	QQSP01	Trichophyton mentagrophytes II*	Trichophyton mentagrophytes II*	0.977	1	ACGCGCAGGCCGGAGGCTGGCCCCCCACGATAGGGCCAAACGTCCGTCAGGGGTGAGCAGATGTGCGCCGGCCGTACCGCCCCATTCTTGTCTACATTACTCGGTTGCCTCGGCGGGCCGCGCTCTCCCAGGAGAGCCGTTCGGCGAGCCTCTCTTTAGTGGCTAAACGCTGGACCGCGCCCGCCGGAGGACAGACGCAAAAAAATTCTTTCAGAAGAGCTGTCAGTCTGAGCGTTAGCAAGCAAAAATCAGTTAAAACTTTCAACAACGGATCTCTTGGTTCCGGCATCGATGAAGAACGCAGCGAAATGCGATAAGTAATGTGAATTGCAGAATTCCGTGAATCATCGAATCTTTGAACGCACATTGCGCCCCCTGGCATTCCGGGGGGCATGCCTG…
Trichophyton mentagrophytes	D15P156	GCA_003664385.1	QQSO01	Trichophyton mentagrophytes VI	Trichophyton mentagrophytes VI	1	1	ACGCGCAGGCCGGAGGCTGGCCCCCCACGATAGGGCCAAACGTCCGTCAGGGGTGAGCAGATGTGCGCCGGCCGTACCGCCCCATTCTTGTCTACCTTACTCGGTTGCCTCGGCGGGCCGCGCTCTCTCAGGAGAGCCGTTCGGCGAGCCTCTCTTTAGTGGCTCAACGCTGGACCGCGCCCGCCGGAGGACAGACGCAAAAAAATTCTTTCAGAAGAGCTGTCAGTCTGAGCGTTAGCAAGCAAAAATCAGTTAAAACTTTCAACAACGGATCTCTTGGTTCCGGCATCGATGAAGAACGCAGCGAAATGCGATAAGTAATGTGAATTGCAGAATTCCGTGAATCATCGAATCTTTGAACGCACATTGCGCCCCCTGGCATTCCGGGGGGCATGCCTG…
Trichophyton mentagrophytes	LL-2024a	GCA_047301425.1	JBIHMO01	Trichophyton interdigitale II	Trichophyton interdigitale II	0.983	1	GCGCGCAGGCCGGAGGCTGGCCCCCCACGATAGGGCCAAACGTCCGTCAGGGGTGAGCAGATGTGCGCCGGCCGTACCGCCCCATTCTTGTCTACATTACTCGGTTGCCTCGGCGGGCCGCGCTCTCCCAGGAGAGCCGTTCGGCGAGCCTCTCTTTAGTGGCTAAACGCTGGACCGCGCCCGCCGGAGGACAGACGCAAAAAAATTCTTTCAGAAGAGCTGTCAGTCTGAGCGTTAGCAAGCAAAAATCAGTTAAAACTTTCAACAACGGATCTCTTGGTTCCGGCATCGATGAAGAACGCAGCGAAATGCGATAAGTAATGTGAATTGCAGAATTCCGTGAATCATCGAATCTTTGAACGCACATTGCGCCCCCTGGCATTCCGGGGGGCATGCCTG…
Trichophyton mentagrophytes	PG--10MUR	GCA_048987705.1	JBLIVX01	Trichophyton interdigitale II	Trichophyton interdigitale II	0.983	1	GCGCGCAGGCCGGAGGCTGGCCCCCCACGATAGGGCCAAACGTCCGTCAGGGGTGAGCAGATGTGCGCCGGCCGTACCGCCCCATTCTTGTCTACATTACTCGGTTGCCTCGGCGGGCCGCGCTCTCCCAGGAGAGCCGTTCGGCGAGCCTCTCTTTAGTGGCTAAACGCTGGACCGCGCCCGCCGGAGGACAGACGCAAAAAAATTCTTTCAGAAGAGCTGTCAGTCTGAGCGTTAGCAAGCAAAAATCAGTTAAAACTTTCAACAACGGATCTCTTGGTTCCGGCATCGATGAAGAACGCAGCGAAATGCGATAAGTAATGTGAATTGCAGAATTCCGTGAATCATCGAATCTTTGAACGCACATTGCGCCCCCTGGCATTCCGGGGGGCATGCCTG…
Trichophyton mentagrophytes	PG--11338	GCA_048987915.1	JBLIVY01	Trichophyton mentagrophytes III*	Trichophyton mentagrophytes III*	0.997	1	ACGCGCAGGCCGGAGGCTGGCCCCCCACGATAGGGCCAAACGTCCGTCAGGGGTGAGCAGATGTGCGCCGGCCGTACCGCCCCATTCTTGTCTACCTTACTCGGTTGCCTCGGCGGGCCGCGCTCTCCCAGGAGAGCCGTTCGGCGAGCCTCTCTTTAGTGGCTAAACGCTGGACCGCGCCCGCCGGAGGACAGACGCAAAAAAATTCTTTCAGAAGAGCTGTCAGTCTGAGCGTTAGCAAGCAAAAATCAGTTAAAACTTTCAACAACGGATCTCTTGGTTCCGGCATCGATGAAGAACGCAGCGAAATGCGATAAGTAATGTGAATTGCAGAATTCCGTGAATCATCGAATCTTTGAACGCACATTGCGCCCCCTGGCATTCCGGGGGGCATGCCTG…
Trichophyton mentagrophytes	PG--9FER	GCA_048987745.1	JBLIVW01	Trichophyton interdigitale II	Trichophyton interdigitale II	0.983	1	GCGCGCAGGCCGGAGGCTGGCCCCCCACGATAGGGCCAAACGTCCGTCAGGGGTGAGCAGATGTGCGCCGGCCGTACCGCCCCATTCTTGTCTACATTACTCGGTTGCCTCGGCGGGCCGCGCTCTCCCAGGAGAGCCGTTCGGCGAGCCTCTCTTTAGTGGCTAAACGCTGGACCGCGCCCGCCGGAGGACAGACGCAAAAAAATTCTTTCAGAAGAGCTGTCAGTCTGAGCGTTAGCAAGCAAAAATCAGTTAAAACTTTCAACAACGGATCTCTTGGTTCCGGCATCGATGAAGAACGCAGCGAAATGCGATAAGTAATGTGAATTGCAGAATTCCGTGAATCATCGAATCTTTGAACGCACATTGCGCCCCCTGGCATTCCGGGGGGCATGCCTG…
Trichophyton mentagrophytes	PG12DES	GCA_046581125.1	JBKIZU01	Trichophyton mentagrophytes IV	Trichophyton mentagrophytes IV	1	1	ACGCGCAGGCCGGACGCTGGCCCCCCACGATAGGGCCAAACGTCCGTCAGGGGTGAGCAGATGTGCGCCGGCCGTACCGCCCCATTCTTGTCTACCTTACTCGGTTGCCTCGGCGGGCCGCGCTCTCTCAGGAGAGCCGTTCGGCGAGCCTCTCTTTAGTGGCTCAACGCTGGACCGCGCCCGCCGGAGGACAGACGCAAAAAAAATTCTTTCAGAAGAGCTGTCAGTCTGAGCGTTAGCAAGCAAAAATCAGTTAAAACTTTCAACAACGGATCTCTTGGTTCCGGCATCGATGAAGAACGCAGCGAAATGCGATAAGTAATGTGAATTGCAGAATTCCGTGAATCATCGAATCTTTGAACGCACATTGCGCCCCCTGGCATTCCGGGGGGCATGCCT…
Trichophyton mentagrophytes	PG11NEG	GCA_048987505.1	JBLZIQ01	no sequence, no match	NA	NA	NA	NA
Trichophyton interdigitale	MR816	GCA_000622975.1	AOKY01	sequence short, no match	Insufficient sequence for genotyping	NA	NA	TCCGGCATCGATGAAGAACGCAGCGAAATGCGATAAGTAATGTGAATTGCAGAATTCCGTGAATCATCGAATCTTTGAACGCATATTGCGCCCCCTAGTATTCCGGGGGGCATGCCTATTCGAGCGTTATTTCAGCCCCTCGAGCCTGGCTTATGTAGTTAATGGACGACCGTCCGGCGCCCCCGTCTTTGGGGGTGCGGGACGCGCCCGAAAAGTAGTAGCCAGGCCATAATTCTGGCTTCCTAGGCGAATAGGTAATAAACTAGTACCTCTAGGACTAGCCGCCCTAGCC
Trichophyton interdigitale	M8436	GCA_900162065.1	FUFL01	Trichophyton mentagrophytes VII	Trichophyton mentagrophytes VII	1	1	ACGCGCAGGCCGGAGGCTGGCCGCCCACGATAGGGCCAAACGTCCGTCAGGGGTGAGCAGATGTGCGCCGGCCGTACCGTCCCATTCTTGTCTACCTTATTCGGTTGCCTCGGCGGGCCGCGCTCTCTCAGGAGAGCCGTTCGGCGAGCCTCTCTTTAGTGGCTCAACGCTGGACCGCGCCCGCCGGAGGACAGACGCAAAAAAATTCTTTCAGAAGAGCTGTCAGTCTGAGCGTTAGCAAGCAAAAATCAGTTAAAACTTTCAACAACGGATCTCTTGGTTCCGGCATCGATGAAGAACGCAGCGAAATGCGATAAGTAATGTGAATTGCAGAATTCCGTGAATCATCGAATCTTTGAACGCACATTGCGCCCCCTGGCATTCCGGGGGGCATGCCTG…
Trichophyton interdigitale	UCMS-IGIB-CI11	GCA_019359935.1	JAADCK01	Trichophyton indotineae	Trichophyton indotineae	1	1	ACGCGCAGGCCGGAGGCTGGCCCCCCACGATAGGGCCAAACGTCCGTCAGGGGTGAGCAGATGTGCGCCGGCCGTACCGCCCCATTCTTGTCTACCTTACTCGGTTGCCTCGGCGGGCCGCGCTCTTCCAGGAGAGCCGTTCGGCGAGCCTCTCTTTAGTGGCTAAACGCTGGACCGCGCCCGCCGGAGGACAGACGCAAAAAAATTCTTTCAGAAGAGCTGTCAGTCTGAGCGTTAGCAAGCAAAAATCAGTTAAAACTTTCAACAACGGATCTCTTGGTTCCGGCATCGATGAAGAACGCAGCGAAATGCGATAAGTAATGTGAATTGCAGAATTCCGTGAATCATCGAATCTTTGAACGCACATTGCGCCCCCTGGCATTCCGGGGGGCATGCCTG…
Trichophyton interdigitale	UCMS-IGIB-CI14	GCA_012182655.1	JAAQVJ01	Trichophyton indotineae	Trichophyton indotineae	1	1	ACGCGCAGGCCGGAGGCTGGCCCCCCACGATAGGGCCAAACGTCCGTCAGGGGTGAGCAGATGTGCGCCGGCCGTACCGCCCCATTCTTGTCTACCTTACTCGGTTGCCTCGGCGGGCCGCGCTCTTCCAGGAGAGCCGTTCGGCGAGCCTCTCTTTAGTGGCTAAACGCTGGACCGCGCCCGCCGGAGGACAGACGCAAAAAAATTCTTTCAGAAGAGCTGTCAGTCTGAGCGTTAGCAAGCAAAAATCAGTTAAAACTTTCAACAACGGATCTCTTGGTTCCGGCATCGATGAAGAACGCAGCGAAATGCGATAAGTAATGTGAATTGCAGAATTCCGTGAATCATCGAATCTTTGAACGCACATTGCGCCCCCTGGCATTCCGGGGGGCATGCCTG…
Trichophyton interdigitale	UCMS-IGIB-CI12	GCA_012182645.1	JAATJQ01	Trichophyton indotineae	Trichophyton indotineae	1	1	ACGCGCAGGCCGGAGGCTGGCCCCCCACGATAGGGCCAAACGTCCGTCAGGGGTGAGCAGATGTGCGCCGGCCGTACCGCCCCATTCTTGTCTACCTTACTCGGTTGCCTCGGCGGGCCGCGCTCTTCCAGGAGAGCCGTTCGGCGAGCCTCTCTTTAGTGGCTAAACGCTGGACCGCGCCCGCCGGAGGACAGACGCAAAAAAATTCTTTCAGAAGAGCTGTCAGTCTGAGCGTTAGCAAGCAAAAATCAGTTAAAACTTTCAACAACGGATCTCTTGGTTCCGGCATCGATGAAGAACGCAGCGAAATGCGATAAGTAATGTGAATTGCAGAATTCCGTGAATCATCGAATCTTTGAACGCACATTGCGCCCCCTGGCATTCCGGGGGGCATGCCTG…
Trichophyton interdigitale	IGIB-BK-CI04	GCA_037576225.1	JAQIVK01	most similar to Trichophyton indotineae, 15 non-matching positions	Insufficient sequence for genotyping	NA	NA	CGCGCAGGCCGGAGGCTGGCCCCACGATAGGGCCAAACGTCCGTCAGGGGTGAGCAGATGTGCGCCGGCCGTACCGCCCCATTCTTGTCTACCTTACTCGGTTGCCTCGGCGGGCCGCGCTCTTCCAGGAGAGCCGTTCGGCGAGCCTCTCTTTAGTGGCTAAACGCTGGACCGCGCCCGCCGGAGGACAGACGCAAAAATTCTTTCAGAAGAGCTGTCAGTCTGAGCGTTAGCAAGCAAAAATCAGTTAAAACTTTCAACAACGGATCTCTTGGTTCCGGCATCGATGAAGAACGCAGCGAAATGCGATAAGTAATGTGAATTGCAGAATTCCGTGAATCATCGAATCTTTGAACGCACATTGCGCCCCTGGCATTCCGGGGGCATGCCTGTTCGAGC…
Trichophyton interdigitale	BE22	GCA_046865175.1	JBKYKZ01	Trichophyton interdigitale II	Trichophyton interdigitale II	0.983	1	GCGCGCAGGCCGGAGGCTGGCCCCCCACGATAGGGCCAAACGTCCGTCAGGGGTGAGCAGATGTGCGCCGGCCGTACCGCCCCATTCTTGTCTACATTACTCGGTTGCCTCGGCGGGCCGCGCTCTCCCAGGAGAGCCGTTCGGCGAGCCTCTCTTTAGTGGCTAAACGCTGGACCGCGCCCGCCGGAGGACAGACGCAAAAAAATTCTTTCAGAAGAGCTGTCAGTCTGAGCGTTAGCAAGCAAAAATCAGTTAAAACTTTCAACAACGGATCTCTTGGTTCCGGCATCGATGAAGAACGCAGCGAAATGCGATAAGTAATGTGAATTGCAGAATTCCGTGAATCATCGAATCTTTGAACGCACATTGCGCCCCCTGGCATTCCGGGGGGCATGCCTG…
Trichophyton interdigitale	BE21	GCA_046865195.1	JBKYLA01	Trichophyton interdigitale II	Trichophyton interdigitale II	0.983	1	GCGCGCAGGCCGGAGGCTGGCCCCCCACGATAGGGCCAAACGTCCGTCAGGGGTGAGCAGATGTGCGCCGGCCGTACCGCCCCATTCTTGTCTACATTACTCGGTTGCCTCGGCGGGCCGCGCTCTCCCAGGAGAGCCGTTCGGCGAGCCTCTCTTTAGTGGCTAAACGCTGGACCGCGCCCGCCGGAGGACAGACGCAAAAAAATTCTTTCAGAAGAGCTGTCAGTCTGAGCGTTAGCAAGCAAAAATCAGTTAAAACTTTCAACAACGGATCTCTTGGTTCCGGCATCGATGAAGAACGCAGCGAAATGCGATAAGTAATGTGAATTGCAGAATTCCGTGAATCATCGAATCTTTGAACGCACATTGCGCCCCCTGGCATTCCGGGGGGCATGCCTG…
Trichophyton interdigitale	BE20	GCA_046865205.1	JBKYLB01	Trichophyton interdigitale II	Trichophyton interdigitale II	0.983	1	GCGCGCAGGCCGGAGGCTGGCCCCCCACGATAGGGCCAAACGTCCGTCAGGGGTGAGCAGATGTGCGCCGGCCGTACCGCCCCATTCTTGTCTACATTACTCGGTTGCCTCGGCGGGCCGCGCTCTCCCAGGAGAGCCGTTCGGCGAGCCTCTCTTTAGTGGCTAAACGCTGGACCGCGCCCGCCGGAGGACAGACGCAAAAAAATTCTTTCAGAAGAGCTGTCAGTCTGAGCGTTAGCAAGCAAAAATCAGTTAAAACTTTCAACAACGGATCTCTTGGTTCCGGCATCGATGAAGAACGCAGCGAAATGCGATAAGTAATGTGAATTGCAGAATTCCGTGAATCATCGAATCTTTGAACGCACATTGCGCCCCCTGGCATTCCGGGGGGCATGCCTG…
Trichophyton interdigitale	BE19	GCA_046865245.1	JBKYLC01	Trichophyton interdigitale II	Trichophyton interdigitale II	0.983	1	GCGCGCAGGCCGGAGGCTGGCCCCCCACGATAGGGCCAAACGTCCGTCAGGGGTGAGCAGATGTGCGCCGGCCGTACCGCCCCATTCTTGTCTACATTACTCGGTTGCCTCGGCGGGCCGCGCTCTCCCAGGAGAGCCGTTCGGCGAGCCTCTCTTTAGTGGCTAAACGCTGGACCGCGCCCGCCGGAGGACAGACGCAAAAAAATTCTTTCAGAAGAGCTGTCAGTCTGAGCGTTAGCAAGCAAAAATCAGTTAAAACTTTCAACAACGGATCTCTTGGTTCCGGCATCGATGAAGAACGCAGCGAAATGCGATAAGTAATGTGAATTGCAGAATTCCGTGAATCATCGAATCTTTGAACGCACATTGCGCCCCCTGGCATTCCGGGGGGCATGCCTG…
Trichophyton interdigitale	BE18	GCA_046865305.1	JBKYLD01	Trichophyton interdigitale II	Trichophyton interdigitale II	0.983	1	GCGCGCAGGCCGGAGGCTGGCCCCCCACGATAGGGCCAAACGTCCGTCAGGGGTGAGCAGATGTGCGCCGGCCGTACCGCCCCATTCTTGTCTACATTACTCGGTTGCCTCGGCGGGCCGCGCTCTCCCAGGAGAGCCGTTCGGCGAGCCTCTCTTTAGTGGCTAAACGCTGGACCGCGCCCGCCGGAGGACAGACGCAAAAAAATTCTTTCAGAAGAGCTGTCAGTCTGAGCGTTAGCAAGCAAAAATCAGTTAAAACTTTCAACAACGGATCTCTTGGTTCCGGCATCGATGAAGAACGCAGCGAAATGCGATAAGTAATGTGAATTGCAGAATTCCGTGAATCATCGAATCTTTGAACGCACATTGCGCCCCCTGGCATTCCGGGGGGCATGCCTG…
Trichophyton interdigitale	BE16	GCA_046865425.1	JBKYLF01	Trichophyton interdigitale II	Trichophyton interdigitale II	0.983	1	GCGCGCAGGCCGGAGGCTGGCCCCCCACGATAGGGCCAAACGTCCGTCAGGGGTGAGCAGATGTGCGCCGGCCGTACCGCCCCATTCTTGTCTACATTACTCGGTTGCCTCGGCGGGCCGCGCTCTCCCAGGAGAGCCGTTCGGCGAGCCTCTCTTTAGTGGCTAAACGCTGGACCGCGCCCGCCGGAGGACAGACGCAAAAAAATTCTTTCAGAAGAGCTGTCAGTCTGAGCGTTAGCAAGCAAAAATCAGTTAAAACTTTCAACAACGGATCTCTTGGTTCCGGCATCGATGAAGAACGCAGCGAAATGCGATAAGTAATGTGAATTGCAGAATTCCGTGAATCATCGAATCTTTGAACGCACATTGCGCCCCCTGGCATTCCGGGGGGCATGCCTG…
Trichophyton interdigitale	BE15	GCA_046865445.1	JBKYLG01	Trichophyton interdigitale II	Trichophyton interdigitale II	0.983	1	GCGCGCAGGCCGGAGGCTGGCCCCCCACGATAGGGCCAAACGTCCGTCAGGGGTGAGCAGATGTGCGCCGGCCGTACCGCCCCATTCTTGTCTACATTACTCGGTTGCCTCGGCGGGCCGCGCTCTCCCAGGAGAGCCGTTCGGCGAGCCTCTCTTTAGTGGCTAAACGCTGGACCGCGCCCGCCGGAGGACAGACGCAAAAAAATTCTTTCAGAAGAGCTGTCAGTCTGAGCGTTAGCAAGCAAAAATCAGTTAAAACTTTCAACAACGGATCTCTTGGTTCCGGCATCGATGAAGAACGCAGCGAAATGCGATAAGTAATGTGAATTGCAGAATTCCGTGAATCATCGAATCTTTGAACGCACATTGCGCCCCCTGGCATTCCGGGGGGCATGCCTG…
Trichophyton interdigitale	BE14	GCA_046865455.1	JBKYLH01	Trichophyton interdigitale II	Trichophyton interdigitale II	0.983	1	GCGCGCAGGCCGGAGGCTGGCCCCCCACGATAGGGCCAAACGTCCGTCAGGGGTGAGCAGATGTGCGCCGGCCGTACCGCCCCATTCTTGTCTACATTACTCGGTTGCCTCGGCGGGCCGCGCTCTCCCAGGAGAGCCGTTCGGCGAGCCTCTCTTTAGTGGCTAAACGCTGGACCGCGCCCGCCGGAGGACAGACGCAAAAAAATTCTTTCAGAAGAGCTGTCAGTCTGAGCGTTAGCAAGCAAAAATCAGTTAAAACTTTCAACAACGGATCTCTTGGTTCCGGCATCGATGAAGAACGCAGCGAAATGCGATAAGTAATGTGAATTGCAGAATTCCGTGAATCATCGAATCTTTGAACGCACATTGCGCCCCCTGGCATTCCGGGGGGCATGCCTG…
Trichophyton interdigitale	BE12	GCA_046865645.1	JBKYLJ01	Trichophyton interdigitale II	Trichophyton interdigitale II	0.983	1	GCGCGCAGGCCGGAGGCTGGCCCCCCACGATAGGGCCAAACGTCCGTCAGGGGTGAGCAGATGTGCGCCGGCCGTACCGCCCCATTCTTGTCTACATTACTCGGTTGCCTCGGCGGGCCGCGCTCTCCCAGGAGAGCCGTTCGGCGAGCCTCTCTTTAGTGGCTAAACGCTGGACCGCGCCCGCCGGAGGACAGACGCAAAAAAATTCTTTCAGAAGAGCTGTCAGTCTGAGCGTTAGCAAGCAAAAATCAGTTAAAACTTTCAACAACGGATCTCTTGGTTCCGGCATCGATGAAGAACGCAGCGAAATGCGATAAGTAATGTGAATTGCAGAATTCCGTGAATCATCGAATCTTTGAACGCACATTGCGCCCCCTGGCATTCCGGGGGGCATGCCTG…
Trichophyton interdigitale	BE11	GCA_046865615.1	JBKYLK01	Trichophyton interdigitale II	Trichophyton interdigitale II	0.983	1	GCGCGCAGGCCGGAGGCTGGCCCCCCACGATAGGGCCAAACGTCCGTCAGGGGTGAGCAGATGTGCGCCGGCCGTACCGCCCCATTCTTGTCTACATTACTCGGTTGCCTCGGCGGGCCGCGCTCTCCCAGGAGAGCCGTTCGGCGAGCCTCTCTTTAGTGGCTAAACGCTGGACCGCGCCCGCCGGAGGACAGACGCAAAAAAATTCTTTCAGAAGAGCTGTCAGTCTGAGCGTTAGCAAGCAAAAATCAGTTAAAACTTTCAACAACGGATCTCTTGGTTCCGGCATCGATGAAGAACGCAGCGAAATGCGATAAGTAATGTGAATTGCAGAATTCCGTGAATCATCGAATCTTTGAACGCACATTGCGCCCCCTGGCATTCCGGGGGGCATGCCTG…
Trichophyton interdigitale	BE10	GCA_046866735.1	JBKYLL01	Trichophyton interdigitale II	Trichophyton interdigitale II	0.983	1	GCGCGCAGGCCGGAGGCTGGCCCCCCACGATAGGGCCAAACGTCCGTCAGGGGTGAGCAGATGTGCGCCGGCCGTACCGCCCCATTCTTGTCTACATTACTCGGTTGCCTCGGCGGGCCGCGCTCTCCCAGGAGAGCCGTTCGGCGAGCCTCTCTTTAGTGGCTAAACGCTGGACCGCGCCCGCCGGAGGACAGACGCAAAAAAATTCTTTCAGAAGAGCTGTCAGTCTGAGCGTTAGCAAGCAAAAATCAGTTAAAACTTTCAACAACGGATCTCTTGGTTCCGGCATCGATGAAGAACGCAGCGAAATGCGATAAGTAATGTGAATTGCAGAATTCCGTGAATCATCGAATCTTTGAACGCACATTGCGCCCCCTGGCATTCCGGGGGGCATGCCTG…
Trichophyton interdigitale	BE9	GCA_046866825.1	JBKYLM01	Trichophyton interdigitale II	Trichophyton interdigitale II	0.983	1	GCGCGCAGGCCGGAGGCTGGCCCCCCACGATAGGGCCAAACGTCCGTCAGGGGTGAGCAGATGTGCGCCGGCCGTACCGCCCCATTCTTGTCTACATTACTCGGTTGCCTCGGCGGGCCGCGCTCTCCCAGGAGAGCCGTTCGGCGAGCCTCTCTTTAGTGGCTAAACGCTGGACCGCGCCCGCCGGAGGACAGACGCAAAAAAATTCTTTCAGAAGAGCTGTCAGTCTGAGCGTTAGCAAGCAAAAATCAGTTAAAACTTTCAACAACGGATCTCTTGGTTCCGGCATCGATGAAGAACGCAGCGAAATGCGATAAGTAATGTGAATTGCAGAATTCCGTGAATCATCGAATCTTTGAACGCACATTGCGCCCCCTGGCATTCCGGGGGGCATGCCTG…
Trichophyton interdigitale	BE8	GCA_046866915.1	JBKYLN01	Trichophyton interdigitale II or XII, missing 176 nts in ITS region	Insufficient sequence for genotyping	NA	NA	TTAGAGGAAGTAAAAGTCGTAACAAGGTTTCCGTAGGTGAACCTGCGGAAGGATCATTAGCGCGCAGGCCGGAGGCTGGCCCCCCACGATAGGGCCAAACGTCCGTCAGGGGTGAGCAGATGTGCGCCGGCCGTACCGCCCCATTCTTGTCTACATTACTCGGTTGCCTCGGCATCGATGAAGAACGCAGCGAAATGCGATAAGTAATGTGAATTGCAGAATTCCGTGAATCATCGAATCTTTGAACGCACATTGCGCCCCCTGGCATTCCGGGGGGCATGCCTGTTCGAGCGTCATTTCAGCCCCTCAAGCCCGGCTTGTGTGATGGACGACCGTCCGGCGCCCCCGTCTTTGGGGGTGCGGGACGCGCCCGAAAAGCAGTGGCCAGGCCGCGATTCC…
Trichophyton interdigitale	BE7	GCA_046866955.1	JBKYLO01	Trichophyton interdigitale II	Trichophyton interdigitale II	0.983	1	GCGCGCAGGCCGGAGGCTGGCCCCCCACGATAGGGCCAAACGTCCGTCAGGGGTGAGCAGATGTGCGCCGGCCGTACCGCCCCATTCTTGTCTACATTACTCGGTTGCCTCGGCGGGCCGCGCTCTCCCAGGAGAGCCGTTCGGCGAGCCTCTCTTTAGTGGCTAAACGCTGGACCGCGCCCGCCGGAGGACAGACGCAAAAAAATTCTTTCAGAAGAGCTGTCAGTCTGAGCGTTAGCAAGCAAAAATCAGTTAAAACTTTCAACAACGGATCTCTTGGTTCCGGCATCGATGAAGAACGCAGCGAAATGCGATAAGTAATGTGAATTGCAGAATTCCGTGAATCATCGAATCTTTGAACGCACATTGCGCCCCCTGGCATTCCGGGGGGCATGCCTG…
Trichophyton interdigitale	BE6	GCA_046866905.1	JBKYLP01	sequence short, no match	Insufficient sequence for genotyping	NA	NA	ATCGATGAAGAACGCAGCGAAATGCGATAAGTAATGTGAATTGCAGAATTCCGTGAATCATCGAATCTTTGAACGCACATTGCGCCCCCTGGCATTCCGGGGGGCATGCCTGTTCGAGCGTCATTTCAGCCCCTCAAGCCCGGCTTGTGTGATGGACGACCGTCCGGCGCCCCCGTCTTTGGGGGTGCGGGACGCGCCCGAAAAGCAGTGGCCAGGCCGCGATTCCGGCTTCCTAGGCGAATGGGCAACAAACCAGCGCCTCCAGGACCGGCCGCCCTGGCCTCAAAATCTGTTTTATACTTATCAGGTTGACCTCGGATCAGGTAGGGATACCCGCTGAACTTAAGCATATCAATAAGCGGAGGAAAA
Trichophyton interdigitale	BE4	GCA_046867035.1	JBKYLR01	Trichophyton interdigitale II	Trichophyton interdigitale II	0.983	1	GCGCGCAGGCCGGAGGCTGGCCCCCCACGATAGGGCCAAACGTCCGTCAGGGGTGAGCAGATGTGCGCCGGCCGTACCGCCCCATTCTTGTCTACATTACTCGGTTGCCTCGGCGGGCCGCGCTCTCCCAGGAGAGCCGTTCGGCGAGCCTCTCTTTAGTGGCTAAACGCTGGACCGCGCCCGCCGGAGGACAGACGCAAAAAAATTCTTTCAGAAGAGCTGTCAGTCTGAGCGTTAGCAAGCAAAAATCAGTTAAAACTTTCAACAACGGATCTCTTGGTTCCGGCATCGATGAAGAACGCAGCGAAATGCGATAAGTAATGTGAATTGCAGAATTCCGTGAATCATCGAATCTTTGAACGCACATTGCGCCCCCTGGCATTCCGGGGGGCATGCCTG…
Trichophyton interdigitale	H6	GCA_000616785.1	KK204*	sequence short, no match	Insufficient sequence for genotyping	NA	NA	TCCGGCATCGATGAAGAACGCAGCGAAATGCGATAAGTAATGTGAATTGCAGAATTCCGTGAATCATCGAATCTTTGAACGCACATTGCGCCCCCTGGCATTCCGGGGGGCATGCCTGTTCGAGCGTCATTTCAGCCCCTCAAGCCCGGCTTGTGTGATGGACGACCGTCCGGCGCCCCCGTCTTTGGGGGTGCGGGACGCGCCCGAAAAGCAGTGGCCAGGCCATAATTCTGGCTTCCTAGGCGAATAGGTAATAAACTAGTACCTCTAGGACTAGCCGCCCTAGCC
Trichophyton indotineae	BE17	GCA_046865395.1	JBKYLE01	Trichophyton indotineae	Trichophyton indotineae	1	1	ACGCGCAGGCCGGAGGCTGGCCCCCCACGATAGGGCCAAACGTCCGTCAGGGGTGAGCAGATGTGCGCCGGCCGTACCGCCCCATTCTTGTCTACCTTACTCGGTTGCCTCGGCGGGCCGCGCTCTTCCAGGAGAGCCGTTCGGCGAGCCTCTCTTTAGTGGCTAAACGCTGGACCGCGCCCGCCGGAGGACAGACGCAAAAAAATTCTTTCAGAAGAGCTGTCAGTCTGAGCGTTAGCAAGCAAAAATCAGTTAAAACTTTCAACAACGGATCTCTTGGTTCCGGCATCGATGAAGAACGCAGCGAAATGCGATAAGTAATGTGAATTGCAGAATTCCGTGAATCATCGAATCTTTGAACGCACATTGCGCCCCCTGGCATTCCGGGGGGCATGCCTG…
Trichophyton indotineae	BE23	GCA_046865135.1	JBKYKY01	Trichophyton indotineae	Trichophyton indotineae	1	1	ACGCGCAGGCCGGAGGCTGGCCCCCCACGATAGGGCCAAACGTCCGTCAGGGGTGAGCAGATGTGCGCCGGCCGTACCGCCCCATTCTTGTCTACCTTACTCGGTTGCCTCGGCGGGCCGCGCTCTTCCAGGAGAGCCGTTCGGCGAGCCTCTCTTTAGTGGCTAAACGCTGGACCGCGCCCGCCGGAGGACAGACGCAAAAAAATTCTTTCAGAAGAGCTGTCAGTCTGAGCGTTAGCAAGCAAAAATCAGTTAAAACTTTCAACAACGGATCTCTTGGTTCCGGCATCGATGAAGAACGCAGCGAAATGCGATAAGTAATGTGAATTGCAGAATTCCGTGAATCATCGAATCTTTGAACGCACATTGCGCCCCCTGGCATTCCGGGGGGCATGCCTG…
Trichophyton indotineae	BE2	GCA_046867135.1	JBKYLT01	Trichophyton indotineae	Trichophyton indotineae	1	1	ACGCGCAGGCCGGAGGCTGGCCCCCCACGATAGGGCCAAACGTCCGTCAGGGGTGAGCAGATGTGCGCCGGCCGTACCGCCCCATTCTTGTCTACCTTACTCGGTTGCCTCGGCGGGCCGCGCTCTTCCAGGAGAGCCGTTCGGCGAGCCTCTCTTTAGTGGCTAAACGCTGGACCGCGCCCGCCGGAGGACAGACGCAAAAAAATTCTTTCAGAAGAGCTGTCAGTCTGAGCGTTAGCAAGCAAAAATCAGTTAAAACTTTCAACAACGGATCTCTTGGTTCCGGCATCGATGAAGAACGCAGCGAAATGCGATAAGTAATGTGAATTGCAGAATTCCGTGAATCATCGAATCTTTGAACGCACATTGCGCCCCCTGGCATTCCGGGGGGCATGCCTG…
Trichophyton indotineae	HKPA71	GCA_052550325.1	JBQWLK01	Trichophyton indotineae	Trichophyton indotineae	1	1	ACGCGCAGGCCGGAGGCTGGCCCCCCACGATAGGGCCAAACGTCCGTCAGGGGTGAGCAGATGTGCGCCGGCCGTACCGCCCCATTCTTGTCTACCTTACTCGGTTGCCTCGGCGGGCCGCGCTCTTCCAGGAGAGCCGTTCGGCGAGCCTCTCTTTAGTGGCTAAACGCTGGACCGCGCCCGCCGGAGGACAGACGCAAAAAAATTCTTTCAGAAGAGCTGTCAGTCTGAGCGTTAGCAAGCAAAAATCAGTTAAAACTTTCAACAACGGATCTCTTGGTTCCGGCATCGATGAAGAACGCAGCGAAATGCGATAAGTAATGTGAATTGCAGAATTCCGTGAATCATCGAATCTTTGAACGCACATTGCGCCCCCTGGCATTCCGGGGGGCATGCCTG…
Trichophyton indotineae	IHEM 28378	GCA_046865295.1	JBKYKX01	Trichophyton indotineae	Trichophyton indotineae	1	1	ACGCGCAGGCCGGAGGCTGGCCCCCCACGATAGGGCCAAACGTCCGTCAGGGGTGAGCAGATGTGCGCCGGCCGTACCGCCCCATTCTTGTCTACCTTACTCGGTTGCCTCGGCGGGCCGCGCTCTTCCAGGAGAGCCGTTCGGCGAGCCTCTCTTTAGTGGCTAAACGCTGGACCGCGCCCGCCGGAGGACAGACGCAAAAAAATTCTTTCAGAAGAGCTGTCAGTCTGAGCGTTAGCAAGCAAAAATCAGTTAAAACTTTCAACAACGGATCTCTTGGTTCCGGCATCGATGAAGAACGCAGCGAAATGCGATAAGTAATGTGAATTGCAGAATTCCGTGAATCATCGAATCTTTGAACGCACATTGCGCCCCCTGGCATTCCGGGGGGCATGCCTG…
Trichophyton indotineae	IHEM 28379	GCA_046864995.1	JBKYKW01	Trichophyton indotineae	Trichophyton indotineae	1	1	ACGCGCAGGCCGGAGGCTGGCCCCCCACGATAGGGCCAAACGTCCGTCAGGGGTGAGCAGATGTGCGCCGGCCGTACCGCCCCATTCTTGTCTACCTTACTCGGTTGCCTCGGCGGGCCGCGCTCTTCCAGGAGAGCCGTTCGGCGAGCCTCTCTTTAGTGGCTAAACGCTGGACCGCGCCCGCCGGAGGACAGACGCAAAAAAATTCTTTCAGAAGAGCTGTCAGTCTGAGCGTTAGCAAGCAAAAATCAGTTAAAACTTTCAACAACGGATCTCTTGGTTCCGGCATCGATGAAGAACGCAGCGAAATGCGATAAGTAATGTGAATTGCAGAATTCCGTGAATCATCGAATCTTTGAACGCACATTGCGCCCCCTGGCATTCCGGGGGGCATGCCTG…
Trichophyton indotineae	IHEM 28380	GCA_046864975.1	JBKYKV01	Trichophyton indotineae	Trichophyton indotineae	1	1	ACGCGCAGGCCGGAGGCTGGCCCCCCACGATAGGGCCAAACGTCCGTCAGGGGTGAGCAGATGTGCGCCGGCCGTACCGCCCCATTCTTGTCTACCTTACTCGGTTGCCTCGGCGGGCCGCGCTCTTCCAGGAGAGCCGTTCGGCGAGCCTCTCTTTAGTGGCTAAACGCTGGACCGCGCCCGCCGGAGGACAGACGCAAAAAAATTCTTTCAGAAGAGCTGTCAGTCTGAGCGTTAGCAAGCAAAAATCAGTTAAAACTTTCAACAACGGATCTCTTGGTTCCGGCATCGATGAAGAACGCAGCGAAATGCGATAAGTAATGTGAATTGCAGAATTCCGTGAATCATCGAATCTTTGAACGCACATTGCGCCCCCTGGCATTCCGGGGGGCATGCCTG…
Trichophyton indotineae	IHEM 28384	GCA_046864835.1	JBKYKU01	Trichophyton indotineae	Trichophyton indotineae	1	1	ACGCGCAGGCCGGAGGCTGGCCCCCCACGATAGGGCCAAACGTCCGTCAGGGGTGAGCAGATGTGCGCCGGCCGTACCGCCCCATTCTTGTCTACCTTACTCGGTTGCCTCGGCGGGCCGCGCTCTTCCAGGAGAGCCGTTCGGCGAGCCTCTCTTTAGTGGCTAAACGCTGGACCGCGCCCGCCGGAGGACAGACGCAAAAAAATTCTTTCAGAAGAGCTGTCAGTCTGAGCGTTAGCAAGCAAAAATCAGTTAAAACTTTCAACAACGGATCTCTTGGTTCCGGCATCGATGAAGAACGCAGCGAAATGCGATAAGTAATGTGAATTGCAGAATTCCGTGAATCATCGAATCTTTGAACGCACATTGCGCCCCCTGGCATTCCGGGGGGCATGCCTG…
Trichophyton indotineae	IHEM 28388	GCA_046864675.1	JBKYKT01	Trichophyton indotineae	Trichophyton indotineae	1	1	ACGCGCAGGCCGGAGGCTGGCCCCCCACGATAGGGCCAAACGTCCGTCAGGGGTGAGCAGATGTGCGCCGGCCGTACCGCCCCATTCTTGTCTACCTTACTCGGTTGCCTCGGCGGGCCGCGCTCTTCCAGGAGAGCCGTTCGGCGAGCCTCTCTTTAGTGGCTAAACGCTGGACCGCGCCCGCCGGAGGACAGACGCAAAAAAATTCTTTCAGAAGAGCTGTCAGTCTGAGCGTTAGCAAGCAAAAATCAGTTAAAACTTTCAACAACGGATCTCTTGGTTCCGGCATCGATGAAGAACGCAGCGAAATGCGATAAGTAATGTGAATTGCAGAATTCCGTGAATCATCGAATCTTTGAACGCACATTGCGCCCCCTGGCATTCCGGGGGGCATGCCTG…
Trichophyton indotineae	TIMM20114	GCA_023065905.1	JAJVHL01	Trichophyton indotineae	Trichophyton indotineae	1	1	ACGCGCAGGCCGGAGGCTGGCCCCCCACGATAGGGCCAAACGTCCGTCAGGGGTGAGCAGATGTGCGCCGGCCGTACCGCCCCATTCTTGTCTACCTTACTCGGTTGCCTCGGCGGGCCGCGCTCTTCCAGGAGAGCCGTTCGGCGAGCCTCTCTTTAGTGGCTAAACGCTGGACCGCGCCCGCCGGAGGACAGACGCAAAAAAATTCTTTCAGAAGAGCTGTCAGTCTGAGCGTTAGCAAGCAAAAATCAGTTAAAACTTTCAACAACGGATCTCTTGGTTCCGGCATCGATGAAGAACGCAGCGAAATGCGATAAGTAATGTGAATTGCAGAATTCCGTGAATCATCGAATCTTTGAACGCACATTGCGCCCCCTGGCATTCCGGGGGGCATGCCTG…
Trichophyton indotineae	TIMM20115	GCA_023065845.1	JAJVHI01	Trichophyton indotineae	Trichophyton indotineae	1	1	ACGCGCAGGCCGGAGGCTGGCCCCCCACGATAGGGCCAAACGTCCGTCAGGGGTGAGCAGATGTGCGCCGGCCGTACCGCCCCATTCTTGTCTACCTTACTCGGTTGCCTCGGCGGGCCGCGCTCTTCCAGGAGAGCCGTTCGGCGAGCCTCTCTTTAGTGGCTAAACGCTGGACCGCGCCCGCCGGAGGACAGACGCAAAAAAATTCTTTCAGAAGAGCTGTCAGTCTGAGCGTTAGCAAGCAAAAATCAGTTAAAACTTTCAACAACGGATCTCTTGGTTCCGGCATCGATGAAGAACGCAGCGAAATGCGATAAGTAATGTGAATTGCAGAATTCCGTGAATCATCGAATCTTTGAACGCACATTGCGCCCCCTGGCATTCCGGGGGGCATGCCTG…
Trichophyton indotineae	TIMM20116	GCA_023065885.1	JAJVHK01	Trichophyton indotineae	Trichophyton indotineae	1	1	ACGCGCAGGCCGGAGGCTGGCCCCCCACGATAGGGCCAAACGTCCGTCAGGGGTGAGCAGATGTGCGCCGGCCGTACCGCCCCATTCTTGTCTACCTTACTCGGTTGCCTCGGCGGGCCGCGCTCTTCCAGGAGAGCCGTTCGGCGAGCCTCTCTTTAGTGGCTAAACGCTGGACCGCGCCCGCCGGAGGACAGACGCAAAAAAATTCTTTCAGAAGAGCTGTCAGTCTGAGCGTTAGCAAGCAAAAATCAGTTAAAACTTTCAACAACGGATCTCTTGGTTCCGGCATCGATGAAGAACGCAGCGAAATGCGATAAGTAATGTGAATTGCAGAATTCCGTGAATCATCGAATCTTTGAACGCACATTGCGCCCCCTGGCATTCCGGGGGGCATGCCTG…
Trichophyton indotineae	TIMM20117	GCA_023065795.1	JAJVHH01	Trichophyton indotineae	Trichophyton indotineae	1	1	ACGCGCAGGCCGGAGGCTGGCCCCCCACGATAGGGCCAAACGTCCGTCAGGGGTGAGCAGATGTGCGCCGGCCGTACCGCCCCATTCTTGTCTACCTTACTCGGTTGCCTCGGCGGGCCGCGCTCTTCCAGGAGAGCCGTTCGGCGAGCCTCTCTTTAGTGGCTAAACGCTGGACCGCGCCCGCCGGAGGACAGACGCAAAAAAATTCTTTCAGAAGAGCTGTCAGTCTGAGCGTTAGCAAGCAAAAATCAGTTAAAACTTTCAACAACGGATCTCTTGGTTCCGGCATCGATGAAGAACGCAGCGAAATGCGATAAGTAATGTGAATTGCAGAATTCCGTGAATCATCGAATCTTTGAACGCACATTGCGCCCCCTGGCATTCCGGGGGGCATGCCTG…
Trichophyton indotineae	TIMM20118	GCA_023065865.1	JAJVHJ01	Trichophyton indotineae	Trichophyton indotineae	1	1	ACGCGCAGGCCGGAGGCTGGCCCCCCACGATAGGGCCAAACGTCCGTCAGGGGTGAGCAGATGTGCGCCGGCCGTACCGCCCCATTCTTGTCTACCTTACTCGGTTGCCTCGGCGGGCCGCGCTCTTCCAGGAGAGCCGTTCGGCGAGCCTCTCTTTAGTGGCTAAACGCTGGACCGCGCCCGCCGGAGGACAGACGCAAAAAAATTCTTTCAGAAGAGCTGTCAGTCTGAGCGTTAGCAAGCAAAAATCAGTTAAAACTTTCAACAACGGATCTCTTGGTTCCGGCATCGATGAAGAACGCAGCGAAATGCGATAAGTAATGTGAATTGCAGAATTCCGTGAATCATCGAATCTTTGAACGCACATTGCGCCCCCTGGCATTCCGGGGGGCATGCCTG…
Trichophyton indotineae	TIMM20119	GCA_023065815.1	JAJVHG01	Trichophyton indotineae	Trichophyton indotineae	1	1	ACGCGCAGGCCGGAGGCTGGCCCCCCACGATAGGGCCAAACGTCCGTCAGGGGTGAGCAGATGTGCGCCGGCCGTACCGCCCCATTCTTGTCTACCTTACTCGGTTGCCTCGGCGGGCCGCGCTCTTCCAGGAGAGCCGTTCGGCGAGCCTCTCTTTAGTGGCTAAACGCTGGACCGCGCCCGCCGGAGGACAGACGCAAAAAAATTCTTTCAGAAGAGCTGTCAGTCTGAGCGTTAGCAAGCAAAAATCAGTTAAAACTTTCAACAACGGATCTCTTGGTTCCGGCATCGATGAAGAACGCAGCGAAATGCGATAAGTAATGTGAATTGCAGAATTCCGTGAATCATCGAATCTTTGAACGCACATTGCGCCCCCTGGCATTCCGGGGGGCATGCCTG…
Trichophyton indotineae	TIMM20121	GCA_032157385.1	JAUJAB01	Trichophyton indotineae	Trichophyton indotineae	1	1	ACGCGCAGGCCGGAGGCTGGCCCCCCACGATAGGGCCAAACGTCCGTCAGGGGTGAGCAGATGTGCGCCGGCCGTACCGCCCCATTCTTGTCTACCTTACTCGGTTGCCTCGGCGGGCCGCGCTCTTCCAGGAGAGCCGTTCGGCGAGCCTCTCTTTAGTGGCTAAACGCTGGACCGCGCCCGCCGGAGGACAGACGCAAAAAAATTCTTTCAGAAGAGCTGTCAGTCTGAGCGTTAGCAAGCAAAAATCAGTTAAAACTTTCAACAACGGATCTCTTGGTTCCGGCATCGATGAAGAACGCAGCGAAATGCGATAAGTAATGTGAATTGCAGAATTCCGTGAATCATCGAATCTTTGAACGCACATTGCGCCCCCTGGCATTCCGGGGGGCATGCCTG…
Trichophyton indotineae	TIMM20122	GCA_032157395.1	JAUJAA01	Trichophyton indotineae	Trichophyton indotineae	1	1	ACGCGCAGGCCGGAGGCTGGCCCCCCACGATAGGGCCAAACGTCCGTCAGGGGTGAGCAGATGTGCGCCGGCCGTACCGCCCCATTCTTGTCTACCTTACTCGGTTGCCTCGGCGGGCCGCGCTCTTCCAGGAGAGCCGTTCGGCGAGCCTCTCTTTAGTGGCTAAACGCTGGACCGCGCCCGCCGGAGGACAGACGCAAAAAAATTCTTTCAGAAGAGCTGTCAGTCTGAGCGTTAGCAAGCAAAAATCAGTTAAAACTTTCAACAACGGATCTCTTGGTTCCGGCATCGATGAAGAACGCAGCGAAATGCGATAAGTAATGTGAATTGCAGAATTCCGTGAATCATCGAATCTTTGAACGCACATTGCGCCCCCTGGCATTCCGGGGGGCATGCCTG…
Trichophyton indotineae	TIMM20123	GCA_032157405.1	JAUIZZ01	Trichophyton indotineae	Trichophyton indotineae	1	1	ACGCGCAGGCCGGAGGCTGGCCCCCCACGATAGGGCCAAACGTCCGTCAGGGGTGAGCAGATGTGCGCCGGCCGTACCGCCCCATTCTTGTCTACCTTACTCGGTTGCCTCGGCGGGCCGCGCTCTTCCAGGAGAGCCGTTCGGCGAGCCTCTCTTTAGTGGCTAAACGCTGGACCGCGCCCGCCGGAGGACAGACGCAAAAAAATTCTTTCAGAAGAGCTGTCAGTCTGAGCGTTAGCAAGCAAAAATCAGTTAAAACTTTCAACAACGGATCTCTTGGTTCCGGCATCGATGAAGAACGCAGCGAAATGCGATAAGTAATGTGAATTGCAGAATTCCGTGAATCATCGAATCTTTGAACGCACATTGCGCCCCCTGGCATTCCGGGGGGCATGCCTG…
Trichophyton indotineae	HKPA48	GCA_051170935.1	JBNQXF01	Trichophyton indotineae + 3 SNPs	Not a member of the TiTmSC, check sequences manually	NA	NA	ACGCGCAGGCCGGAGGCTGGCCCCCCACGATAGGGCCAAACGTCCGTCAGGGGTGAGCAGATGTGCGCCGGCCGTACCGCCCCATTCTTGTCTACCTTACTCGGTTGCCTCGGCGGGCCGCGCTCTTCCAGGAGAGCCGTTCGGCGAGCCTCTCTTTAGTGGCTAAACGCTGGACCGCGCCCGCCGGAGGACAGACGCAAAAAAATTCTTTCAGAAGACCTGTCAGTCTGAGCGTTAGCAAGCAAAAATCAGTTAAAACTTTCAACAACGGATCTCTTGGTTCCGGCATCGATGAAGAACGCAGCGAAATGCGATAAGTAATGTGAATTGCAGAATTCCGTGAATCATCGAATCTTTGAACGCACATTGCGCCCCCTGGCATTCCGGGGGGCATGCCTG…
